# Supplementary material for: A Review of the Ocular Phenotype and Correlation with Genotype in Poretti–Boltshauser Syndrome
Source: Medicina (Kaunas). 2025 May 12;61(5):881. doi: 10.3390/medicina61050881 (PMC12113114; doi:10.3390/medicina61050881)
Supplement: Supplementary file 1 [file medicina-61-00881-s001.zip]

Archive with 1 entries (1 files):
- medicina-3611700-supplementary.pdf
